# Supplementary material for: Irrigation and avifaunal change in coastal Northwest Mexico: has irrigated habit attracted threatened migratory species?
Source: PeerJ. 2015 Aug 20;3:e1187. doi: 10.7717/peerj.1187 (PMC4548487; doi:10.7717/peerj.1187)
Supplement: Supplemental Information 2 [file peerj-03-1187-s002.xlsx]

## Sheet: Sheet1
Recent collecting
Species	May	June	July	August
Agelaius phoeniceus	2	2
Aimophila carpalis		3	10	7
Aimophila ruficeps			1
Amazilia violiceps			5
Auriparus flaviceps		2	10	2
Cacicus melanicterus		4	1
Calocitta colliei			2	2
Camptostoma imberbe		1	7
Campylorhynchus brunneicapillus	1	1	2	7
Cardinalis cardinalis	2	4	24	6
Cardinalis sinuatus		6
Carduelis psaltria	1	2	6	1
Carpodacus mexicanus		5	5	4
Chondestes grammacus				3
Coccyzus americanus			12	1
Colaptes auratus			1
Colaptes chrysoides		1	1
Corvus sinaloae		1	5	7
Crotophaga sulcirostris			8	3
Cyanocorax beecheii		1
Cynanthus latirostris		2	4	10
Dendroica petechia	1	12	1	2
Empidonax difficilis		1	3	5
Empidonax traillii				1
Empidonax wrightii				1
Geococcyx californianus		1	1
Geothlypis trichas		1	1	1
Guiraca caerulea		8	3	3
Heliomaster constantii		1		4
Hirundo pyrrhonota		6	3	2
Icteria virens			14	12
Icterus bullockii			15	1
Icterus cucullatus		1	1	9
Icterus galbula				1
Icterus pustulatus		6	6	8
Icterus spurius		1	26	4
Melanerpes uropygialis		3	4
Melospiza melodia	1	2	4
Mimus polyglottos	3	4		5
Molothrus aeneus		5	4
Molothrus ater		1	3	9
Myiarchus cinerascens			5	2
Myiarchus nuttingi			3	1
Myiarchus tuberculifer		1	7	1
Myiarchus tyrannulus		4	3	5
Myiodynastes luteiventris		1
Myiozetetes similis		2	4
Pachyramphus aglaiae			4
Passer domesticus		1	2	3
Passerculus sandwichensis	2	2
Passerina amoena				4
Passerina caerulea				1
Passerina ciris			47	64
Passerina versicolor	3	13	16	2
Pheucticus chrysopeplus			1
Pheucticus melanocephalus			21	3
Picoides scalaris		2	3	3
Pipilo fuscus			2
Piranga rubra			1
Pitangus sulphuratus		1	5
Polioptila nigriceps			8	5
Quiscalus mexicanus	7	8	16	7
Saltator coerulescens		4	6
Sayornis nigricans		3	2
Sporophila torqueola	1	1	3	4
Stelgidopteryx serripennis			10	8
Thryothorus felix		3	11	8
Thryothorus sinaloa			2
Toxostoma curvirostre	1	7	7	1
Turdus rufopalliatus		2
Tyrannus crassirostris		2		1
Tyrannus melancholicus		4	15	10
Tyrannus verticalis			2	1
Vermivora luciae		3	21	3
Vireo bellii		1	9	13
Vireo gilvus			1
Volatinia jacarina			3	5
Totals	25	153	433	276
